# Supplementary material for: A new polymorph of magnesium oxalate dihydrate
Source: Acta Crystallogr Sect E Struct Rep Online. 2008 Jun 7;64(Pt 7):m863. doi: 10.1107/S1600536808015870 (PMC2961852; doi:10.1107/S1600536808015870)
Supplement: Supplementary file 1 [file e-64-0m863-sup1.cif]

##############################################################################
###                                                                        ###
###        Electronic paper (Acta Crystallographica Section E)             ###
###                                                                        ###
##############################################################################
#                                                                            #
# This CIF contains the data in a paper accepted for publication in Acta     #
# Crystallographica Section E. It conforms to the requirements of Notes      #
# for Authors for Section E, and has been peer reviewed under the auspices   #
# of the IUCr Commission on Journals.                                        #
#                                                                            #
# Full details of the Crystallographic Information File format               #
# are given in the paper "The Crystallographic Information File (CIF):       #
# a New Standard Archive File for Crystallography" by S. R. Hall, F. H.      #
# Allen and I. D. Brown [Acta Cryst. (1991), A47, 655-685].                  #
#                                                                            #
# The current version of the core CIF dictionary is obtainable from          #
# ftp://ftp.iucr.org/pub/cif_core.dic. The current version number is 2.4.    #
#                                                                            #
# Software is freely available for graphical display of the structure(s) in  #
# this CIF.  For information consult the CIF home page http://www.iucr.org/  #
# cif/home.html                                                              #
#                                                                            #
# This file may be used for bona fide research purposes within the           #
# scientific community so long as proper attribution is given to the journal # 
# article from which it was obtained.                                        #
#                                                                            #
##############################################################################
                                             
data_global
_audit_creation_method     SHELXL97
_journal_date_recd_electronic     2008-05-12
_journal_date_accepted     2008-05-27
_journal_name_full     'Acta Crystallographica, Section E'
_journal_year     2008
_journal_volume     64
_journal_issue      7
_journal_page_first     m863
_journal_page_last     m863
_journal_paper_category     QM
_journal_coeditor_code     PV2083
_publ_contact_author_name     'Dr Chen, Xue-An'
_publ_contact_author_address
;
College of Materials Science and Engineering
Beijing University of Technology
Ping Le Yuan 100
Beijing 100124
People's Republic of China
;
_publ_contact_author_email     xueanchen@bjut.edu.cn
_publ_contact_author_fax     0086-10-62546928
_publ_contact_author_phone     0086-10-62546928
_publ_section_title
;
A new polymorph of magnesium oxalate dihydrate
;
loop_
    _publ_author_name
    _publ_author_address
    'Chen, Xue-An'
;
College of Materials Science and Engineering
Beijing University of Technology
Ping Le Yuan 100
Beijing 100124
People's Republic of China
;
    'Song, Fang-Ping'
;
College of Materials Science and Engineering
Beijing University of Technology
Ping Le Yuan 100
Beijing 100124
People's Republic of China
;
    'Chang, Xin-An'
;
College of Materials Science and Engineering
Beijing University of Technology
Ping Le Yuan 100
Beijing 100124
People's Republic of China
;
    'Zang, He-Gui'
;
College of Materials Science and Engineering
Beijing University of Technology
Ping Le Yuan 100
Beijing 100124
People's Republic of China
;
    'Xiao, Wei-Qiang'
;
Institute of Microstructure and Properties of Advanced Materials
Beijing University of Technology
Ping Le Yuan 100
Beijing 100124
People's Republic of China
;
data_I
_audit_creation_method     SHELXL97
_chemical_name_systematic
;
catena-poly[[diaquamagnesium(II)]-\m-oxalato]
;
_chemical_name_common     ?
_chemical_formula_moiety     'C2 H4 Mg O6'
_chemical_formula_sum     'C2 H4 Mg O6'
_chemical_formula_iupac     '[Mg (C2 O4) (H2 O)2]'
_chemical_formula_weight     148.36
_chemical_melting_point     ?
_symmetry_cell_setting     orthorhombic
_symmetry_space_group_name_H-M     'F d d d'
_symmetry_space_group_name_Hall     '-F 2uv 2vw'
loop_
    _symmetry_equiv_pos_as_xyz
    'x, y, z'
    '-x+3/4, -y+3/4, z'
    '-x+3/4, y, -z+3/4'
    'x, -y+3/4, -z+3/4'
    'x, y+1/2, z+1/2'
    '-x+3/4, -y+5/4, z+1/2'
    '-x+3/4, y+1/2, -z+5/4'
    'x, -y+5/4, -z+5/4'
    'x+1/2, y, z+1/2'
    '-x+5/4, -y+3/4, z+1/2'
    '-x+5/4, y, -z+5/4'
    'x+1/2, -y+3/4, -z+5/4'
    'x+1/2, y+1/2, z'
    '-x+5/4, -y+5/4, z'
    '-x+5/4, y+1/2, -z+3/4'
    'x+1/2, -y+5/4, -z+3/4'
    '-x, -y, -z'
    'x-3/4, y-3/4, -z'
    'x-3/4, -y, z-3/4'
    '-x, y-3/4, z-3/4'
    '-x, -y+1/2, -z+1/2'
    'x-3/4, y-1/4, -z+1/2'
    'x-3/4, -y+1/2, z-1/4'
    '-x, y-1/4, z-1/4'
    '-x+1/2, -y, -z+1/2'
    'x-1/4, y-3/4, -z+1/2'
    'x-1/4, -y, z-1/4'
    '-x+1/2, y-3/4, z-1/4'
    '-x+1/2, -y+1/2, -z'
    'x-1/4, y-1/4, -z'
    'x-1/4, -y+1/2, z-3/4'
    '-x+1/2, y-1/4, z-3/4'
_cell_length_a     5.3940(11)
_cell_length_b     12.691(3)
_cell_length_c     15.399(3)
_cell_angle_alpha     90.00
_cell_angle_beta     90.00
_cell_angle_gamma     90.00
_cell_volume     1054.1(4)
_cell_formula_units_Z     8
_cell_measurement_reflns_used     25
_cell_measurement_theta_min     12.95
_cell_measurement_theta_max     19.64
_cell_measurement_temperature     290
_exptl_crystal_description     block
_exptl_crystal_colour     colourless
_exptl_crystal_size_max     0.30
_exptl_crystal_size_mid     0.20
_exptl_crystal_size_min     0.15
_exptl_crystal_density_diffrn     1.870
_exptl_crystal_density_meas     ?
_exptl_crystal_density_method     'not measured'
_exptl_crystal_F_000     608
_exptl_absorpt_coefficient_mu     0.293
_exptl_absorpt_correction_type     psi-scan
_exptl_absorpt_process_details     '(Kopfmann & Huber, 1968)'
_exptl_absorpt_correction_T_min     0.915
_exptl_absorpt_correction_T_max     0.962
_exptl_special_details
;
;
_diffrn_ambient_temperature     290
_diffrn_radiation_type     MoK\a
_diffrn_radiation_wavelength     0.71073
_diffrn_radiation_source     'fine-focus sealed tube'
_diffrn_radiation_monochromator     graphite
_diffrn_measurement_device_type     'Rigaku AFC-7R'
_diffrn_measurement_method     2\q/\w
_diffrn_detector_area_resol_mean     ?
_diffrn_reflns_number     1110
_diffrn_reflns_av_R_equivalents     0.0540
_diffrn_reflns_av_sigmaI/netI     0.0366
_diffrn_reflns_theta_min     4.16
_diffrn_reflns_theta_max     32.48
_diffrn_reflns_theta_full     32.48
_diffrn_measured_fraction_theta_max     1.000
_diffrn_measured_fraction_theta_full     1.000
_diffrn_reflns_limit_h_min     0
_diffrn_reflns_limit_h_max     8
_diffrn_reflns_limit_k_min     0
_diffrn_reflns_limit_k_max     19
_diffrn_reflns_limit_l_min     0
_diffrn_reflns_limit_l_max     23
_diffrn_standards_number     3
_diffrn_standards_interval_count     150
_diffrn_standards_interval_time     120
_diffrn_standards_decay_%     1.10
_refine_special_details
;
 Refinement of F^2^ against ALL reflections.  The weighted R-factor wR and
 goodness of fit S are based on F^2^, conventional R-factors R are based
 on F, with F set to zero for negative F^2^. The threshold expression of
 F^2^ > 2sigma(F^2^) is used only for calculating R-factors(gt) etc. and is
 not relevant to the choice of reflections for refinement.  R-factors based
 on F^2^ are statistically about twice as large as those based on F, and R-
 factors based on ALL data will be even larger.
;
_reflns_number_total     483
_reflns_number_gt     321
_reflns_threshold_expression     I>2\s(I)
_refine_ls_structure_factor_coef     Fsqd
_refine_ls_matrix_type     full
_refine_ls_R_factor_all     0.0616
_refine_ls_R_factor_gt     0.0342
_refine_ls_wR_factor_gt     0.1048
_refine_ls_wR_factor_ref     0.1096
_refine_ls_goodness_of_fit_ref     0.966
_refine_ls_restrained_S_all     0.966
_refine_ls_number_reflns     483
_refine_ls_number_parameters     27
_refine_ls_number_restraints     0
_refine_ls_hydrogen_treatment     refall
_refine_ls_weighting_scheme     calc
_refine_ls_weighting_details
               'calc w = 1/[\s^2^(Fo^2^)+(0.0683P)^2^] where P=(Fo^2^+2Fc^2^)/3'
_atom_sites_solution_hydrogens     difmap
_atom_sites_solution_primary     direct
_atom_sites_solution_secondary     difmap
_refine_ls_shift/su_max     0.000
_refine_ls_shift/su_mean     0.000
_refine_diff_density_max     0.892
_refine_diff_density_min     -0.479
_refine_ls_extinction_method     none
_refine_ls_extinction_coef     ?
loop_
    _atom_type_symbol
    _atom_type_description
    _atom_type_scat_dispersion_real
    _atom_type_scat_dispersion_imag
    _atom_type_scat_source
    'C' 'C' 0.0033 0.0016
                         'International Tables Vol C Tables 4.2.6.8 and 6.1.1.4'
    'H' 'H' 0.0000 0.0000
                         'International Tables Vol C Tables 4.2.6.8 and 6.1.1.4'
    'O' 'O' 0.0106 0.0060
                         'International Tables Vol C Tables 4.2.6.8 and 6.1.1.4'
    'Mg' 'Mg' 0.0486 0.0363
                         'International Tables Vol C Tables 4.2.6.8 and 6.1.1.4'
_computing_data_collection
                     'Rigaku/AFC Diffractometer Control Software (Rigaku, 1994)'
_computing_cell_refinement
                     'Rigaku/AFC Diffractometer Control Software (Rigaku, 1994)'
_computing_data_reduction
                     'Rigaku/AFC Diffractometer Control Software (Rigaku, 1994)'
_computing_structure_solution     'SHELXS97 (Sheldrick, 2008)'
_computing_structure_refinement     'SHELXL97 (Sheldrick, 2008)'
_computing_molecular_graphics     'ATOMS (Dowty, 1999)'
_computing_publication_material     'SHELXL97 (Sheldrick, 2008)'
loop_
    _atom_site_type_symbol
    _atom_site_label
    _atom_site_fract_x
    _atom_site_fract_y
    _atom_site_fract_z
    _atom_site_U_iso_or_equiv
    _atom_site_adp_type
    _atom_site_calc_flag
    _atom_site_refinement_flags
    _atom_site_occupancy
    _atom_site_disorder_assembly
    _atom_site_disorder_group
    Mg Mg1 0.3750 0.3750 0.3750 0.0163(2) Uani d S 1 . .
    C C1 0.8750 0.3750 0.32406(10) 0.0153(3) Uani d S 1 . .
    O O1 0.66783(15) 0.37630(11) 0.28779(5) 0.0202(3) Uani d . 1 . .
    O O2 0.3750 0.53689(11) 0.3750 0.0343(4) Uani d S 1 . .
    H H2 0.399(6) 0.578(2) 0.3335(16) 0.050(7) Uiso d . 1 . .
loop_
    _atom_site_aniso_label
    _atom_site_aniso_U_11
    _atom_site_aniso_U_22
    _atom_site_aniso_U_33
    _atom_site_aniso_U_12
    _atom_site_aniso_U_13
    _atom_site_aniso_U_23
    Mg1 0.0117(4) 0.0237(4) 0.0136(4) 0.000 0.000 0.000
    C1 0.0149(6) 0.0199(6) 0.0110(6) -0.0001(8) 0.000 0.000
    O1 0.0145(4) 0.0342(5) 0.0120(4) 0.0012(4) -0.0014(3) -0.0018(4)
    O2 0.0631(11) 0.0228(7) 0.0169(6) 0.000 0.0086(10) 0.000
_geom_special_details
;
 All esds (except the esd in the dihedral angle between two l.s. planes)
 are estimated using the full covariance matrix.  The cell esds are taken
 into account individually in the estimation of esds in distances, angles
 and torsion angles; correlations between esds in cell parameters are only
 used when they are defined by crystal symmetry.  An approximate (isotropic)
 treatment of cell esds is used for estimating esds involving l.s. planes.
;
loop_
    _geom_bond_atom_site_label_1
    _geom_bond_atom_site_label_2
    _geom_bond_site_symmetry_2
    _geom_bond_distance
    _geom_bond_publ_flag
    Mg1 O2 2 2.0546(15) no
    Mg1 O2 . 2.0546(15) no
    Mg1 O1 2 2.0734(9) no
    Mg1 O1 4 2.0734(9) no
    Mg1 O1 3 2.0734(9) no
    Mg1 O1 . 2.0734(9) no
    C1 O1 . 1.2494(11) no
    C1 O1 2_655 1.2494(11) no
    C1 C1 3_655 1.569(3) no
    O2 H2 . 0.84(3) no
loop_
    _geom_angle_atom_site_label_1
    _geom_angle_atom_site_label_2
    _geom_angle_atom_site_label_3
    _geom_angle_site_symmetry_1
    _geom_angle_site_symmetry_3
    _geom_angle
    _geom_angle_publ_flag
    O2 Mg1 O2 2 . 180.0 no
    O2 Mg1 O1 2 2 89.55(4) no
    O2 Mg1 O1 . 2 90.45(4) no
    O2 Mg1 O1 2 4 89.55(4) no
    O2 Mg1 O1 . 4 90.45(4) no
    O1 Mg1 O1 2 4 179.09(7) no
    O2 Mg1 O1 2 3 90.45(4) no
    O2 Mg1 O1 . 3 89.55(4) no
    O1 Mg1 O1 2 3 80.75(5) no
    O1 Mg1 O1 4 3 99.26(5) no
    O2 Mg1 O1 2 . 90.45(4) no
    O2 Mg1 O1 . . 89.55(4) no
    O1 Mg1 O1 2 . 99.26(5) no
    O1 Mg1 O1 4 . 80.75(5) no
    O1 Mg1 O1 3 . 179.09(8) no
    O1 C1 O1 . 2_655 126.89(14) no
    O1 C1 C1 . 3_655 116.56(7) no
    O1 C1 C1 2_655 3_655 116.56(7) no
    C1 O1 Mg1 . . 113.06(8) no
    Mg1 O2 H2 . . 128.7(19) no
loop_
    _geom_hbond_atom_site_label_D
    _geom_hbond_atom_site_label_H
    _geom_hbond_atom_site_label_A
    _geom_hbond_site_symmetry_A
    _geom_hbond_distance_DH
    _geom_hbond_distance_HA
    _geom_hbond_distance_DA
    _geom_hbond_angle_DHA
    _geom_hbond_publ_flag
    O2 H2 O1 26_565 0.84(3) 1.97(2) 2.7610(10)
                                             158(2) yes
