# Supplementary material for: A new polymorph of magnesium oxalate dihydrate
Source: Acta Crystallogr Sect E Struct Rep Online. 2008 Jun 7;64(Pt 7):m863. doi: 10.1107/S1600536808015870 (PMC2961852; doi:10.1107/S1600536808015870)
Supplement: Supplementary file 2 [file e-64-0m863-Isup2.hkl]

# 
# h,k,l, Fc-squared, Fo-squared, sigma(Fo-squared) and status flag 
# 
data_I
_shelx_title ' new in Fddd' 
_shelx_refln_list_code          4 
_shelx_F_calc_maximum      275.73 
_exptl_crystal_F_000       608.00 
_reflns_d_resolution_high  0.6618 
 
loop_ 
 _symmetry_equiv_pos_as_xyz 
 'x, y, z' 
 '-x+3/4, -y+3/4, z' 
 '-x+3/4, y, -z+3/4' 
 'x, -y+3/4, -z+3/4' 
 'x, y+1/2, z+1/2' 
 '-x+3/4, -y+5/4, z+1/2' 
 '-x+3/4, y+1/2, -z+5/4' 
 'x, -y+5/4, -z+5/4' 
 'x+1/2, y, z+1/2' 
 '-x+5/4, -y+3/4, z+1/2' 
 '-x+5/4, y, -z+5/4' 
 'x+1/2, -y+3/4, -z+5/4' 
 'x+1/2, y+1/2, z' 
 '-x+5/4, -y+5/4, z' 
 '-x+5/4, y+1/2, -z+3/4' 
 'x+1/2, -y+5/4, -z+3/4' 
 '-x, -y, -z' 
 'x-3/4, y-3/4, -z' 
 'x-3/4, -y, z-3/4' 
 '-x, y-3/4, z-3/4' 
 '-x, -y+1/2, -z+1/2' 
 'x-3/4, y-1/4, -z+1/2' 
 'x-3/4, -y+1/2, z-1/4' 
 '-x, y-1/4, z-1/4' 
 '-x+1/2, -y, -z+1/2' 
 'x-1/4, y-3/4, -z+1/2' 
 'x-1/4, -y, z-1/4' 
 '-x+1/2, y-3/4, z-1/4' 
 '-x+1/2, -y+1/2, -z' 
 'x-1/4, y-1/4, -z' 
 'x-1/4, -y+1/2, z-3/4' 
 '-x+1/2, y-1/4, z-3/4' 
 
_cell_length_a     5.3940 
_cell_length_b    12.6910 
_cell_length_c    15.3990 
_cell_angle_alpha  90.000 
_cell_angle_beta   90.000 
_cell_angle_gamma  90.000 
 
_shelx_F_squared_multiplier     1.000 
 
loop_ 
 _refln_index_h 
 _refln_index_k 
 _refln_index_l 
 _refln_F_squared_calc 
 _refln_F_squared_meas 
 _refln_F_squared_sigma 
 _refln_observed_status 
   4   0   0    21659.85    22583.89    193.31 o 
   8   0   0      161.62      130.58     15.42 o 
   2   2   0     4940.79     5986.31     71.98 o 
   6   2   0     1805.83     1844.63     76.09 o 
   0   4   0    76024.29    77946.49    235.46 o 
   4   4   0     8196.82     8387.21    126.47 o 
   2   6   0     2027.47     2562.33     63.75 o 
   6   6   0     2047.52     1959.79     85.34 o 
   0   8   0    24736.00    25840.27    182.00 o 
   4   8   0     4781.12     5035.21    113.10 o 
   2  10   0      100.46       92.54     12.34 o 
   6  10   0      678.43      820.52     61.69 o 
   0  12   0    13198.28    13247.62    170.68 o 
   4  12   0     3266.14     3384.91    111.05 o 
   2  14   0       81.27       40.10     38.04 o 
   0  16   0     1260.09     1296.59     74.03 o 
   4  16   0      510.52      434.94     38.04 o 
   2  18   0      246.21      279.68     26.73 o 
   1   1   1      178.60      149.09     11.31 o 
   3   1   1     7887.74     7384.70     96.65 o 
   5   1   1      448.29      474.01     39.07 o 
   7   1   1      701.16      645.72     54.50 o 
   1   3   1    10125.02     9375.34     83.29 o 
   3   3   1      994.87      774.25     34.96 o 
   5   3   1     1226.70     1254.43     58.61 o 
   7   3   1      443.32      493.55     48.33 o 
   1   5   1      178.16      112.08     11.31 o 
   3   5   1     4464.77     3870.23     78.14 o 
   5   5   1      348.19      268.37     25.71 o 
   7   5   1      525.36      470.93     39.07 o 
   1   7   1      387.70      378.39     26.73 o 
   3   7   1     3185.09     2806.02     74.03 o 
   5   7   1      219.93      217.98     22.62 o 
   7   7   1      376.63      355.77     31.87 o 
   1   9   1      829.80      887.36     43.19 o 
   3   9   1      279.33      251.91     21.59 o 
   5   9   1      468.05      484.29     41.13 o 
   7   9   1      199.28      187.14     17.48 o 
   1  11   1       36.09       42.16     10.28 o 
   3  11   1      692.64      687.88     49.35 o 
   5  11   1      151.07      162.46     15.42 o 
   1  13   1       94.26       96.65     12.34 o 
   3  13   1      516.21      507.94     47.30 o 
   5  13   1       53.51       42.16     16.45 o 
   1  15   1      101.34      108.99     14.40 o 
   3  15   1       21.23        0.00    151.15 o 
   5  15   1      139.15      106.94     19.54 o 
   1  17   1        7.19       10.28     26.73 o 
   3  17   1       41.08       29.82     54.50 o 
   1  19   1       20.30        3.08    192.28 o 
   2   0   2    17746.98    18034.00    122.36 o 
   6   0   2     2400.33     2406.04     85.34 o 
   0   2   2    32670.70    33759.64    119.27 o 
   2   2   2        2.20       11.31     13.37 o 
   4   2   2     5127.44     5375.55     99.74 o 
   6   2   2        0.71       29.82     24.68 o 
   8   2   2      259.97      283.79     28.79 o 
   2   4   2       47.56        1.03     53.47 o 
   4   4   2        4.73        4.11     28.79 o 
   6   4   2     1187.06     1328.46     70.95 o 
   0   6   2    51276.59    52987.41    230.32 o 
   2   6   2        3.92        9.25     20.56 o 
   4   6   2     7625.34     8015.00    131.61 o 
   6   6   2        2.08        0.00    147.04 o 
   2   8   2      444.56      447.28     32.90 o 
   4   8   2        5.53       31.87     26.73 o 
   6   8   2      829.81      808.18     61.69 o 
   0  10   2     3804.98     3872.29     80.20 o 
   2  10   2        5.52        0.00    147.04 o 
   4  10   2     1404.66     1444.65     70.95 o 
   6  10   2        3.08       28.79     39.07 o 
   2  12   2     1834.06     1946.43     77.12 o 
   4  12   2        8.33       33.93     28.79 o 
   6  12   2      615.78      601.51     57.58 o 
   0  14   2     2004.46     1835.38     73.00 o 
   2  14   2        4.83        0.00    150.12 o 
   4  14   2      784.32      770.14     61.69 o 
   2  16   2       31.23        5.14     76.09 o 
   4  16   2        4.35        0.00    142.92 o 
   0  18   2     1156.01     1360.34     79.17 o 
   2  18   2        1.24        0.00    158.35 o 
   1   1   3     5037.29     4498.48     51.41 o 
   3   1   3     1354.19     1212.27     43.19 o 
   5   1   3      581.02      569.64     43.19 o 
   7   1   3       57.93       61.69     14.40 o 
   1   3   3     1874.31     1691.43     37.02 o 
   3   3   3      190.31      212.84     16.45 o 
   5   3   3       82.25       70.95     12.34 o 
   7   3   3       16.37        3.08    126.47 o 
   1   5   3     3021.84     2539.71     52.44 o 
   3   5   3      834.61      650.87     35.99 o 
   5   5   3      379.50      416.43     38.04 o 
   7   5   3       28.08       43.19     35.99 o 
   1   7   3     1737.19     1881.65     52.44 o 
   3   7   3      650.98      517.20     38.04 o 
   5   7   3      338.48      285.85     22.62 o 
   7   7   3       46.21       17.48     44.21 o 
   1   9   3       11.57       10.28     27.76 o 
   3   9   3        0.52       21.59     22.62 o 
   5   9   3       17.96       28.79     26.73 o 
   7   9   3        0.96        4.11     97.68 o 
   1  11   3      217.53      230.32     21.59 o 
   3  11   3      115.85      113.10     13.37 o 
   5  11   3       79.49      106.94     15.42 o 
   1  13   3      546.94      539.82     41.13 o 
   3  13   3      220.63      229.29     20.56 o 
   5  13   3       72.55       53.47     16.45 o 
   1  15   3       26.85       29.82     37.02 o 
   3  15   3       11.45        0.00    149.09 o 
   1  17   3       31.46       55.52     16.45 o 
   3  17   3        8.94       37.02     41.13 o 
   0   0   4     8494.23     8585.66     70.95 o 
   4   0   4     3007.88     3260.50     79.17 o 
   8   0   4      808.67      737.24     59.64 o 
   2   2   4    13302.08    14698.45    121.33 o 
   4   2   4        0.22        0.00    149.09 o 
   6   2   4      635.06      701.25     51.41 o 
   0   4   4     3799.23     4840.87     64.78 o 
   2   4   4        7.24        0.00    134.70 o 
   4   4   4      216.23      226.21     21.59 o 
   6   4   4        0.57       24.68     31.87 o 
   2   6   4    22937.87    24515.92    187.14 o 
   4   6   4       10.88       12.34     27.76 o 
   6   6   4      885.65      987.09     64.78 o 
   0   8   4      125.50      142.92     12.34 o 
   2   8   4       16.02       18.51     23.65 o 
   4   8   4      287.07      278.65     21.59 o 
   6   8   4        4.10        0.00    151.15 o 
   2  10   4     2062.37     2445.11     77.12 o 
   4  10   4        8.35       23.65     32.90 o 
   6  10   4      207.23      197.42     20.56 o 
   0  12   4      973.16      938.77     46.27 o 
   2  12   4        2.02        0.00    146.01 o 
   4  12   4      575.56      636.47     51.41 o 
   6  12   4        1.50        0.00    148.06 o 
   2  14   4     1120.90     1170.12     66.83 o 
   4  14   4        1.36       10.28     40.10 o 
   0  16   4       31.88       10.28     25.71 o 
   2  16   4        0.82       15.42     37.02 o 
   4  16   4       12.25       35.99     39.07 o 
   2  18   4      658.71      744.43     70.95 o 
   1   1   5    12641.22    12251.28    101.79 o 
   3   1   5        3.43        2.06     25.71 o 
   5   1   5     4280.16     4119.06    104.88 o 
   7   1   5       41.84       49.35     15.42 o 
   1   3   5      302.75      249.86     18.51 o 
   3   3   5     1322.86     1565.98     50.38 o 
   5   3   5     2304.47     2316.59     80.20 o 
   7   3   5       93.13      115.16     16.45 o 
   1   5   5     6182.30     5708.69     83.29 o 
   3   5   5        6.80        5.14     24.68 o 
   5   5   5     2869.36     2963.34     95.62 o 
   7   5   5       27.58       66.83     14.40 o 
   1   7   5     5221.98     5227.49     91.51 o 
   3   7   5       72.13       63.75     10.28 o 
   5   7   5     2288.65     2315.56     89.46 o 
   7   7   5       20.55       22.62     44.21 o 
   1   9   5      217.35      228.27     17.48 o 
   3   9   5      267.94      270.42     24.68 o 
   5   9   5      964.59     1047.76     64.78 o 
   1  11   5     1141.03     1041.59     50.38 o 
   3  11   5        1.23        3.08     69.92 o 
   5  11   5      909.45      937.74     68.89 o 
   1  13   5     1034.22      932.60     58.61 o 
   3  13   5       46.18       35.99     14.40 o 
   5  13   5      669.07      587.12     45.24 o 
   1  15   5       37.94       17.48     42.16 o 
   3  15   5       31.39       20.56     44.21 o 
   1  17   5      111.33       93.57     18.51 o 
   3  17   5        0.66        2.06    135.73 o 
   2   0   6    47211.69    48487.91    234.43 o 
   6   0   6      545.08      576.83     49.35 o 
   0   2   6    23476.10    25573.96    148.06 o 
   2   2   6        0.22       15.42     16.45 o 
   4   2   6      160.29      122.36     12.34 o 
   6   2   6        0.13        2.06     84.31 o 
   2   4   6    10921.08    11509.93    124.41 o 
   4   4   6        0.16        9.25     19.54 o 
   6   4   6      133.63      183.02     17.48 o 
   0   6   6      133.86      214.90     20.56 o 
   2   6   6        7.38       21.59     22.62 o 
   4   6   6      244.50      317.72     24.68 o 
   6   6   6        1.12       12.34     47.30 o 
   2   8   6     5821.19     6453.13    116.19 o 
   4   8   6        8.50       18.51     28.79 o 
   6   8   6       99.72      133.67     16.45 o 
   0  10   6     2661.62     2605.52     70.95 o 
   2  10   6        3.31        6.17     38.04 o 
   4  10   6       81.40       78.14     14.40 o 
   6  10   6        1.48       17.48     37.02 o 
   2  12   6     4051.79     4432.67    114.13 o 
   4  12   6        0.42       20.56     30.85 o 
   6  12   6      111.61      140.87     18.51 o 
   0  14   6      232.54      204.62     19.54 o 
   2  14   6        0.02       25.71     13.37 o 
   4  14   6        1.83        0.00    148.06 o 
   2  16   6      196.43      217.98     19.54 o 
   0  18   6        3.40       18.51     23.65 o 
   1   1   7    11640.26    11504.79    111.05 o 
   3   1   7      514.92      513.08     33.93 o 
   5   1   7     3861.08     3812.65    103.85 o 
   7   1   7        7.84        0.00    140.87 o 
   1   3   7     1349.13     1152.64     38.04 o 
   3   3   7      141.43      155.26     13.37 o 
   5   3   7     2305.91     2220.96     83.29 o 
   7   3   7        1.97       22.62     34.96 o 
   1   5   7     5929.00     5738.51     91.51 o 
   3   5   7      220.86      195.36     16.45 o 
   5   5   7     2915.62     3115.52     99.74 o 
   7   5   7        5.17        0.00    146.01 o 
   1   7   7     6018.85     5774.50    101.79 o 
   3   7   7      510.15      477.10     41.13 o 
   5   7   7     2357.84     2317.61     93.57 o 
   7   7   7        3.55        0.00    146.01 o 
   1   9   7      339.59      339.31     33.93 o 
   3   9   7        9.86       15.42     26.73 o 
   5   9   7      977.71     1036.45     70.95 o 
   1  11   7     1474.42     1448.77     62.72 o 
   3  11   7      183.36      179.94     17.48 o 
   5  11   7      895.92      854.45     69.92 o 
   1  13   7     1138.37     1098.14     63.75 o 
   3  13   7      204.82      236.49     24.68 o 
   5  13   7      703.57      684.80     64.78 o 
   1  15   7      141.32      133.67     15.42 o 
   3  15   7        1.28        0.00    151.15 o 
   1  17   7      179.09      187.14     18.51 o 
   0   0   8     1736.86     1814.81     46.27 o 
   4   0   8      611.14      705.36     43.19 o 
   2   2   8     1234.59     1401.47     47.30 o 
   4   2   8        8.17       12.34     29.82 o 
   6   2   8       44.63       52.44     14.40 o 
   0   4   8     2402.04     2903.70     62.72 o 
   2   4   8        9.36        5.14     13.37 o 
   4   4   8       30.20       39.07     10.28 o 
   6   4   8        3.64       21.59     31.87 o 
   2   6   8     5388.75     5800.21    105.91 o 
   4   6   8        3.24        0.00    150.12 o 
   6   6   8      147.82      147.04     18.51 o 
   0   8   8      189.21      238.55     20.56 o 
   2   8   8        0.27        0.00    153.21 o 
   4   8   8        0.35        0.00    156.29 o 
   6   8   8        0.87        8.23     40.10 o 
   2  10   8       50.87       39.07     12.34 o 
   4  10   8        3.70        0.00    157.32 o 
   6  10   8        0.99       20.56     23.65 o 
   0  12   8      293.10      338.29     33.93 o 
   2  12   8        6.83        7.20     53.47 o 
   4  12   8       77.92       95.62     17.48 o 
   2  14   8       90.55       85.34     16.45 o 
   4  14   8       11.56       21.59     49.35 o 
   0  16   8      195.31      169.66     16.45 o 
   2  16   8        3.63        0.00    152.18 o 
   1   1   9     5982.69     5867.04     90.48 o 
   3   1   9     4400.53     4410.05     94.60 o 
   5   1   9      845.44      736.21     51.41 o 
   7   1   9      623.30      596.37     52.44 o 
   1   3   9      346.77      352.68     27.76 o 
   3   3   9     1277.77     1236.95     53.47 o 
   5   3   9      271.42      282.76     25.71 o 
   7   3   9      482.17      456.53     41.13 o 
   1   5   9     3332.52     3021.95     73.00 o 
   3   5   9     3200.27     2938.66     84.31 o 
   5   5   9      518.73      507.94     48.33 o 
   7   5   9      504.92      504.86     43.19 o 
   1   7   9     3105.42     3006.52     80.20 o 
   3   7   9     2743.03     2653.84     86.37 o 
   5   7   9      548.40      543.93     38.04 o 
   1   9   9      307.21      346.51     34.96 o 
   3   9   9      568.25      569.64     51.41 o 
   5   9   9      153.15      157.32     18.51 o 
   1  11   9      847.72      748.55     54.50 o 
   3  11   9      805.51      884.27     65.81 o 
   5  11   9      279.07      249.86     22.62 o 
   1  13   9     1128.05     1117.68     67.86 o 
   3  13   9      855.56      916.15     65.81 o 
   5  13   9      233.25      248.83     25.71 o 
   1  15   9       50.84       61.69     15.42 o 
   3  15   9      135.63      115.16     20.56 o 
   1  17   9      202.75      189.19     19.54 o 
   2   0  10        3.86        0.00    142.92 o 
   6   0  10      161.99      119.27     16.45 o 
   0   2  10     5089.87     4869.66     83.29 o 
   2   2  10        3.80       16.45     20.56 o 
   4   2  10      488.19      620.02     43.19 o 
   6   2  10        0.79        9.25     47.30 o 
   2   4  10     2687.86     2641.50     73.00 o 
   4   4  10        0.84       15.42     28.79 o 
   6   4  10        8.74       32.90     34.96 o 
   0   6  10    10497.79    10481.70    140.87 o 
   2   6  10        2.87        0.00    149.09 o 
   4   6  10     1251.52     1556.73     71.98 o 
   6   6  10        0.79       26.73     14.40 o 
   2   8  10      708.19      666.29     49.35 o 
   4   8  10        9.70        0.00    158.35 o 
   6   8  10        6.46        0.00    156.29 o 
   0  10  10      360.97      396.89     37.02 o 
   2  10  10        4.24       22.62     32.90 o 
   4  10  10       29.49       34.96     41.13 o 
   6  10  10        1.82       22.62     44.21 o 
   2  12  10        0.51       14.40     19.54 o 
   4  12  10        0.34       26.73     42.16 o 
   0  14  10      264.58      273.51     27.76 o 
   2  14  10        0.07       25.71     37.02 o 
   4  14  10       27.94       10.28     62.72 o 
   2  16  10      305.30      274.54     24.68 o 
   1   1  11     2369.13     2268.26     63.75 o 
   3   1  11     7213.01     7023.79    125.44 o 
   5   1  11        1.40        0.00    143.95 o 
   7   1  11     1485.86     1442.60     85.34 o 
   1   3  11       50.62       48.33      8.23 o 
   3   3  11     2988.17     2842.01     82.26 o 
   5   3  11       47.13       28.79     40.10 o 
   7   3  11     1129.26     1297.62     82.26 o 
   1   5  11     1546.02     1344.92     55.52 o 
   3   5  11     4401.03     4403.88    106.94 o 
   5   5  11       10.57       26.73     31.87 o 
   1   7  11     1783.24     1622.54     65.81 o 
   3   7  11     3837.91     3792.09    107.96 o 
   5   7  11       25.35       12.34     54.50 o 
   1   9  11       55.08       60.67     12.34 o 
   3   9  11     1282.41     1147.50     69.92 o 
   5   9  11       12.00       13.37     60.67 o 
   1  11  11      447.71      470.93     44.21 o 
   3  11  11     1540.12     1569.07     85.34 o 
   5  11  11        2.07        0.00    158.35 o 
   1  13  11      616.42      554.21     55.52 o 
   3  13  11     1272.24     1214.33     82.26 o 
   1  15  11       24.45       27.76     35.99 o 
   3  15  11      273.58      260.14     24.68 o 
   0   0  12    20035.54    20282.72    188.16 o 
   4   0  12     2593.65     2630.19     86.37 o 
   2   2  12     2634.96     2680.58     78.14 o 
   4   2  12        3.40       30.85     31.87 o 
   6   2  12       30.67       30.85     40.10 o 
   0   4  12     4600.63     4614.66     94.60 o 
   2   4  12        1.32        2.06     63.75 o 
   4   4  12      608.62      579.92     49.35 o 
   6   4  12        0.10        6.17     58.61 o 
   2   6  12       53.92       54.50     11.31 o 
   4   6  12        3.81       12.34     33.93 o 
   6   6  12      107.14       87.40     17.48 o 
   0   8  12     2946.68     3136.08     92.54 o 
   2   8  12       10.62        0.00    154.23 o 
   4   8  12      430.00      397.92     35.99 o 
   6   8  12        5.47        0.00    154.23 o 
   2  10  12     1118.00     1254.43     70.95 o 
   4  10  12        8.66        0.00    159.37 o 
   0  12  12     2524.59     2612.71     98.71 o 
   2  12  12        0.57        0.00    157.32 o 
   4  12  12      446.91      516.17     44.21 o 
   2  14  12      210.65      212.84     19.54 o 
   0  16  12       65.53       63.75     17.48 o 
   1   1  13     1588.07     1562.90     60.67 o 
   3   1  13     2849.71     2944.83     89.46 o 
   5   1  13       51.45       50.38     13.37 o 
   1   3  13       40.91       24.68     10.28 o 
   3   3  13     1139.57     1218.44     62.72 o 
   5   3  13        8.93        0.00    144.98 o 
   1   5  13      750.68      711.53     49.35 o 
   3   5  13     2179.09     2204.51     83.29 o 
   5   5  13       11.56       24.68     38.04 o 
   1   7  13     1212.91     1227.70     59.64 o 
   3   7  13     2146.89     2245.64     90.48 o 
   5   7  13       25.61        0.00    157.32 o 
   1   9  13        4.62       32.90     26.73 o 
   3   9  13      397.78      375.30     37.02 o 
   5   9  13        1.11        6.17     81.23 o 
   1  11  13      398.58      436.99     35.99 o 
   3  11  13      690.66      720.78     65.81 o 
   1  13  13      328.41      323.89     27.76 o 
   3  13  13      543.37      525.42     47.30 o 
   1  15  13       16.22       28.79     25.71 o 
   2   0  14     1652.49     1743.87     68.89 o 
   6   0  14      245.21      203.59     19.54 o 
   0   2  14      845.24      981.95     49.35 o 
   2   2  14       10.42        0.00    148.06 o 
   4   2  14      372.25      424.66     43.19 o 
   6   2  14        3.68        0.00    137.78 o 
   2   4  14        3.09       12.34     13.37 o 
   4   4  14       13.68       32.90     12.34 o 
   6   4  14       56.29        0.00    141.89 o 
   0   6  14     3344.47     3495.96     95.62 o 
   2   6  14        1.70       23.65     19.54 o 
   4   6  14      937.11      984.01     68.89 o 
   2   8  14       48.97       88.43     13.37 o 
   4   8  14        0.08        0.00    157.32 o 
   0  10  14       74.78       62.72     13.37 o 
   2  10  14        0.43       21.59     31.87 o 
   4  10  14       63.85       74.03     14.40 o 
   2  12  14      344.30      341.37     33.93 o 
   4  12  14        7.61       10.28     64.78 o 
   0  14  14      132.66       76.09     17.48 o 
   2  14  14        6.64        0.00    150.12 o 
   1   1  15     1152.34     1134.13     54.50 o 
   3   1  15      243.57      267.34     25.71 o 
   5   1  15      484.91      461.67     44.21 o 
   1   3  15       36.97       33.93     27.76 o 
   3   3  15       18.82       24.68     12.34 o 
   5   3  15      226.53      231.35     20.56 o 
   1   5  15      833.44      768.08     49.35 o 
   3   5  15       77.44       77.12     14.40 o 
   5   5  15      441.35      418.49     37.02 o 
   1   7  15      781.27      786.59     56.55 o 
   3   7  15      109.07      124.41     17.48 o 
   5   7  15      407.00      465.78     40.10 o 
   1   9  15       20.53       20.56     41.13 o 
   3   9  15        4.55       22.62     38.04 o 
   1  11  15      155.48      168.63     17.48 o 
   3  11  15       36.77        0.00    153.21 o 
   1  13  15      284.50      252.94     24.68 o 
   0   0  16      320.34      390.72     39.07 o 
   4   0  16      538.65      625.16     50.38 o 
   2   2  16     3367.52     3594.67    104.88 o 
   4   2  16        5.92        1.03    161.43 o 
   0   4  16      365.02      309.50     25.71 o 
   2   4  16        3.78        3.08     61.69 o 
   4   4  16       32.44        0.00    150.12 o 
   2   6  16     5138.77     5295.35    137.78 o 
   4   6  16        0.27        0.00    152.18 o 
   0   8  16       50.78       39.07     35.99 o 
   2   8  16        3.89       22.62     21.59 o 
   4   8  16       56.07       49.35     39.07 o 
   2  10  16      890.85      905.86     70.95 o 
   4  10  16        2.19        6.17     86.37 o 
   0  12  16      142.74      152.18     16.45 o 
   2  12  16        0.09       15.42     18.51 o 
   1   1  17      738.14      665.26     49.35 o 
   3   1  17      116.50      148.06     14.40 o 
   5   1  17      892.59      841.09     63.75 o 
   1   3  17        5.26       19.54     12.34 o 
   3   3  17      546.75      540.85     52.44 o 
   5   3  17      412.36      462.70     40.10 o 
   1   5  17      398.21      393.81     31.87 o 
   3   5  17       53.43       41.13     41.13 o 
   5   5  17      534.75      514.11     41.13 o 
   1   7  17      374.70      354.74     32.90 o 
   3   7  17       27.17        0.00    151.15 o 
   1   9  17        2.24        0.00    144.98 o 
   3   9  17      271.00      241.63     21.59 o 
   1  11  17       84.72       84.31     14.40 o 
   3  11  17       80.17       50.38     40.10 o 
   2   0  18     7498.56     7731.21    161.43 o 
   0   2  18      121.05      110.02     13.37 o 
   2   2  18        3.01        0.00    150.12 o 
   4   2  18       91.07      105.91     15.42 o 
   2   4  18     3041.87     3215.25    112.08 o 
   4   4  18        0.90        0.00    148.06 o 
   0   6  18      274.75      287.90     24.68 o 
   2   6  18        2.06        0.00    149.09 o 
   4   6  18      409.87      427.74     37.02 o 
   2   8  18     2228.33     2386.51    102.82 o 
   0  10  18       65.41       69.92     14.40 o 
   2  10  18        5.88       32.90     32.90 o 
   1   1  19      143.20      153.21     15.42 o 
   3   1  19        3.76        6.17     55.52 o 
   1   3  19       23.18       48.33     13.37 o 
   3   3  19      240.10      266.31     26.73 o 
   1   5  19       78.46       43.19     43.19 o 
   3   5  19       47.13        0.00    150.12 o 
   1   7  19      169.79      151.15     16.45 o 
   3   7  19        6.77        0.00    147.04 o 
   1   9  19       54.57       49.35     14.40 o 
   0   0  20     2560.34     2455.40     92.54 o 
   4   0  20     1068.97      945.97     73.00 o 
   2   2  20      764.34      671.43     64.78 o 
   4   2  20        7.60        0.00    140.87 o 
   0   4  20      493.75      551.13     54.50 o 
   2   4  20        5.95        0.00    150.12 o 
   2   6  20     1703.65     1759.29     90.48 o 
   0   8  20      487.09      432.88     37.02 o 
   2   8  20        0.29        6.17     37.02 o 
   1   1  21       20.63       18.51     34.96 o 
   3   1  21      141.27      166.57     17.48 o 
   1   3  21      141.40      159.37     17.48 o 
   3   3  21        5.42       15.42     48.33 o 
   1   5  21        1.49        2.06    114.13 o 
   1   7  21        7.42        1.03    212.84 o 
   2   0  22      146.66      127.50     17.48 o 
   0   2  22     2275.42     2217.88     98.71 o 
   2   2  22        3.60       28.79     38.04 o 
   2   4  22       32.21       17.48     17.48 o 
   0   6  22     3376.77     3148.42    122.36 o 
   1   1  23        9.48        0.00    136.75 o 
                                                 
